# Supplementary material for: MicroRNA-708 emerges as a potential candidate to target undruggable NRAS
Source: PLoS One. 2023 Apr 21;18(4):e0284744. doi: 10.1371/journal.pone.0284744 (PMC10120925; doi:10.1371/journal.pone.0284744)
Supplement: S2 File — (XLSX) [file pone.0284744.s002.xlsx]

## Sheet: SKCM-NRAS
ID	days_to_last_follow_up	vital_status	hsa-mir-708 expression	sample_type
TCGA-ER-A2NC	1333	1	5029	Metastatic
TCGA-EE-A29R	440	0	93	Metastatic
TCGA-EB-A44O	81	0	227	Primary Tumor
TCGA-EB-A5UL	891	0	121	Metastatic
TCGA-EB-A5SG	2076	0	106	Metastatic
TCGA-WE-A8JZ	731	0	454	Metastatic
TCGA-EB-A5VU	321	1	89	Primary Tumor
TCGA-GF-A3OT	301	0	592	Metastatic
TCGA-D3-A3ML	422	1	11	Metastatic
TCGA-ER-A19N	1341	1	250	Metastatic
TCGA-EE-A2MU	1620	0	408	Metastatic
TCGA-EE-A29L	79	1	27	Metastatic
TCGA-FS-A1ZB	1486	1	143	Metastatic
TCGA-D3-A8GL	2711	1	66	Metastatic
TCGA-FR-A69P	478	0	50	Metastatic
TCGA-ER-A19W	4507	1	308	Metastatic
TCGA-FS-A1ZZ	822	1	82	Metastatic
TCGA-EE-A3J8	1044	1	6	Metastatic
TCGA-D3-A2J8	1992	1	184	Metastatic
TCGA-EE-A2MD	1438	1	236	Metastatic
TCGA-EE-A185	151	1	2	Metastatic
TCGA-EB-A44R	315	1	74	Metastatic
TCGA-FS-A1Z0	6164	1	126	Metastatic
TCGA-D9-A6EA	766	0	45	Metastatic
TCGA-DA-A95X	2249	0	177	Metastatic
TCGA-D3-A8GR	3943	1	113	Metastatic
TCGA-EE-A29S	1864	1	946	Metastatic
TCGA-FS-A4F5	874	1	58	Metastatic
TCGA-YD-A89C	210	0	6	Metastatic
TCGA-ER-A19D	383	1	471	Metastatic
TCGA-ER-A2NH	1264	0	223	Metastatic
TCGA-EE-A2GL	2423	0	160	Metastatic
TCGA-RP-A694	21	0	99	Metastatic
TCGA-DA-A1HV	2329	0	173	Metastatic
TCGA-EE-A2GJ	2270	1	83	Metastatic
TCGA-EB-A4XL	777	0	224	Primary Tumor
TCGA-GN-A267	1960	1	136	Metastatic
TCGA-D3-A3MV	1378	0	101	Metastatic
TCGA-DA-A95Z	396	0	20	Metastatic
TCGA-WE-AAA3	651	0	287	Metastatic
TCGA-WE-A8ZO	2145	0	49	Metastatic
TCGA-EE-A2MN	1446	1	244	Metastatic
TCGA-D3-A2JL	5219	0	315	Metastatic
TCGA-FS-A4FD	2454	1	114	Metastatic
TCGA-EE-A2A2	1814	0	121	Metastatic
TCGA-GN-A4U9	673	1	341	Metastatic
TCGA-EE-A2A1	3527	0	293	Metastatic
TCGA-3N-A9WC	2022	0	108	Metastatic
TCGA-FR-A7U8	847	0	43	Metastatic
TCGA-DA-A3F3	319	1	41	Metastatic
TCGA-GN-A268	1910	1	77	Metastatic
TCGA-ER-A195	1078	1	170	Metastatic
TCGA-ER-A2NB	857	1	93	Primary Tumor
TCGA-EE-A2GU	2884	0	28	Metastatic
TCGA-D9-A3Z1	468	1	141	Metastatic
TCGA-D3-A8GQ	884	1	360	Metastatic
TCGA-GN-A8LN	772	0	642	Primary Tumor
TCGA-EB-A1NK	1039	0	88	Primary Tumor
TCGA-EE-A184	2073	1	91	Metastatic
TCGA-BF-AAP2	405	0	122	Primary Tumor
TCGA-FS-A1ZW	1505	0	111	Metastatic
TCGA-EB-A551	590	0	301	Primary Tumor
TCGA-EE-A2MM	5107	1	70	Metastatic
TCGA-EE-A2GM	2296	0	90	Metastatic
TCGA-GN-A4U3	3708	0	9	Metastatic
TCGA-EE-A2A5	1195	1	162	Metastatic
TCGA-D3-A51E	5318	0	165	Metastatic
TCGA-ER-A2NE	613	1	3	Metastatic
TCGA-FS-A1ZQ	4062	1	18	Metastatic
TCGA-WE-A8ZY	1506	1	40	Metastatic
TCGA-WE-A8K1	1492	0	523	Metastatic
TCGA-FS-A1ZP	2273	1	68	Metastatic
TCGA-FS-A1YW	6598	1	61	Metastatic
TCGA-W3-A825	1917	1	274	Metastatic
TCGA-D3-A1QB	2912	0	395	Metastatic
TCGA-EE-A2GN	3106	1	152	Metastatic
TCGA-GN-A4U4	1197	0	16	Metastatic
TCGA-EE-A29G	2192	1	1313	Metastatic
TCGA-EE-A2ML	6590	1	662	Metastatic
TCGA-EE-A2MF	8174	1	39	Metastatic
TCGA-EE-A17X	907	1	22	Metastatic
TCGA-FR-A3YN	2828	0	89	Metastatic
TCGA-EE-A20C	4601	1	26	Metastatic
TCGA-D9-A4Z3	505	0	114	Primary Tumor
TCGA-XV-AAZY	405	0	81	Primary Tumor
TCGA-EE-A3AC	1948	0	120	Metastatic
TCGA-D3-A8GC	2421	1	565	Metastatic
TCGA-FS-A1ZY	824	1	113	Metastatic
TCGA-EE-A3JA	1618	1	147	Metastatic
TCGA-EB-A85J	360	0	12	Primary Tumor
TCGA-D3-A1Q1	504	1	12	Metastatic
TCGA-EE-A29X	545	1	73	Metastatic
TCGA-ER-A199	279	1	89	Metastatic
TCGA-EE-A29Q	2030	1	145	Metastatic
TCGA-D9-A3Z4	519	1	129	Primary Tumor
TCGA-EE-A3JI	4648	1	13	Metastatic
TCGA-FS-A1ZT	1617	0	63	Metastatic
TCGA-FS-A1ZE	1413	1	62	Metastatic
TCGA-BF-A1PZ	853	0	179	Primary Tumor
TCGA-EB-A44Q	422	0	1513	Metastatic
TCGA-BF-AAOX	444	0	125	Primary Tumor
TCGA-EE-A29V	787	1	189	Metastatic
TCGA-D3-A51R	1941	0	404	Metastatic
TCGA-FS-A1Z3	636	1	170	Metastatic
TCGA-D3-A2JO	2010	0	113	Metastatic
TCGA-FS-A1ZA	843	1	178	Metastatic
TCGA-EE-A2GD	10346	1	366	Metastatic
TCGA-W3-A824	6940	0	43	Metastatic
TCGA-QB-AA9O	549	1	317	Metastatic
TCGA-EE-A2GP	423	1	391	Metastatic
TCGA-DA-A960	804	0	8	Primary Tumor
TCGA-D3-A1Q8	854	1	319	Metastatic
TCGA-EE-A2MC	1871	1	1049	Metastatic
TCGA-EE-A3J7	1949	0	51	Metastatic
TCGA-HR-A2OG	7	0	506	Metastatic
TCGA-WE-A8ZN	1794	0	258	Metastatic
TCGA-DA-A1I1	6768	0	286	Metastatic
TCGA-BF-A1PV	14	0	57	Primary Tumor
TCGA-3N-A9WD	395	1	36	Metastatic

## Sheet: SKCM-ALL
ID	days_to_last_follow_up	vital_status	hsa-mir-708 expression	sample_type
TCGA-BF-AAP0	454	0	385	Metastatic
TCGA-FS-A1YX	1478	1	609	Metastatic
TCGA-GN-A8LN	772	0	642	Primary Tumor
TCGA-GN-A26D	1460	1	72	Metastatic
TCGA-D3-A51K	1002	0	5	Metastatic
TCGA-DA-A1IB	1235	1	398	Metastatic
TCGA-EB-A5KH	619	1	41	Metastatic
TCGA-FW-A5DX	640	0	20	Primary Tumor
TCGA-ER-A195	1078	1	170	Metastatic
TCGA-EE-A2MJ	2927	1	114	Metastatic
TCGA-BF-AAP6	325	0	220	Primary Tumor
TCGA-GN-A9SD	1807	1	60	Metastatic
TCGA-EE-A3JH	4086	0	127	Metastatic
TCGA-ER-A2NB	857	1	93	Primary Tumor
TCGA-EB-A5UM	779	0	170	Primary Tumor
TCGA-EE-A2GU	2884	0	28	Metastatic
TCGA-GN-A263	467	1	311	Primary Tumor
TCGA-DA-A1IC	2071	1	316	Metastatic
TCGA-D9-A4Z2	190	1	301	Primary Tumor
TCGA-EE-A181	1026	1	102	Metastatic
TCGA-ER-A19S	1505	0	73	Metastatic
TCGA-EE-A2MS	4942	0	57	Metastatic
TCGA-D9-A3Z1	468	1	141	Metastatic
TCGA-D3-A3C6	1766	1	37	Metastatic
TCGA-D3-A8GQ	884	1	360	Metastatic
TCGA-EB-A4IQ	636	1	163	Primary Tumor
TCGA-D3-A2JE	841	1	38	Metastatic
TCGA-ER-A2NF	877	1	388	Primary Tumor
TCGA-D9-A149	1663	0	158	Metastatic
TCGA-D3-A8GB	938	1	239	Metastatic
TCGA-FR-A728	583	0	288	Primary Tumor
TCGA-BF-A1PX	282	1	263	Primary Tumor
TCGA-EB-A85I	362	0	191	Primary Tumor
TCGA-D9-A1X3	551	0	81	Metastatic
TCGA-EB-A6R0	608	1	23	Primary Tumor
TCGA-BF-AAOX	444	0	125	Primary Tumor
TCGA-EE-A20H	5118	1	86	Metastatic
TCGA-EB-A5UN	1792	0	224	Metastatic
TCGA-EE-A29V	787	1	189	Metastatic
TCGA-D3-A51R	1941	0	404	Metastatic
TCGA-FS-A1Z3	636	1	170	Metastatic
TCGA-D3-A1QA	2765	0	44	Metastatic
TCGA-D3-A2JO	2010	0	113	Metastatic
TCGA-FS-A1ZA	843	1	178	Metastatic
TCGA-ER-A19B	2993	1	105	Metastatic
TCGA-EE-A29T	11252	0	104	Metastatic
TCGA-EE-A2MI	6225	1	154	Metastatic
TCGA-EE-A2GP	423	1	391	Metastatic
TCGA-DA-A960	804	0	8	Primary Tumor
TCGA-EB-A42Z	441	0	375	Primary Tumor
TCGA-EB-A44N	205	1	189	Primary Tumor
TCGA-D3-A2JD	361	1	77	Metastatic
TCGA-D3-A3ML	422	1	11	Metastatic
TCGA-EB-A41B	291	0	177	Primary Tumor
TCGA-WE-A8ZQ	1923	0	148	Metastatic
TCGA-BF-A3DN	717	0	51	Primary Tumor
TCGA-D3-A51T	818	0	108	Metastatic
TCGA-EE-A20F	2785	0	172	Metastatic
TCGA-BF-AAP8	447	0	447	Primary Tumor
TCGA-D3-A1Q8	854	1	319	Metastatic
TCGA-EE-A2MC	1871	1	1049	Metastatic
TCGA-EE-A2MH	516	1	51	Metastatic
TCGA-GN-A26A	988	1	458	Metastatic
TCGA-D3-A5GU	3808	0	108	Metastatic
TCGA-ER-A2NG	1490	1	117	Metastatic
TCGA-HR-A2OH	2004	1	29	Metastatic
TCGA-EE-A2M5	659	1	1224	Metastatic
TCGA-D3-A1QA	2765	0	14	Additional Metastatic
TCGA-DA-A1I8	1640	1	115	Metastatic
TCGA-EE-A2GT	1365	0	62	Metastatic
TCGA-WE-A8ZM	3082	0	164	Metastatic
TCGA-GN-A264	3587	1	448	Metastatic
TCGA-EE-A29A	1927	1	340	Metastatic
TCGA-ER-A2NF	877	1	51	Metastatic
TCGA-QB-AA9O	549	1	317	Metastatic
TCGA-Z2-A8RT	839	0	269	Metastatic
TCGA-EE-A2M7	877	1	9	Metastatic
TCGA-EE-A2MK	5487	0	77	Metastatic
TCGA-EE-A2GB	1803	0	114	Metastatic
TCGA-YD-A9TA	1496	0	119	Metastatic
TCGA-WE-A8K5	1860	1	157	Metastatic
TCGA-D3-A2JA	3514	0	2097	Metastatic
TCGA-ER-A19N	1341	1	250	Metastatic
TCGA-D3-A1Q6	2184	1	468	Metastatic
TCGA-GF-A4EO	591	0	22	Metastatic
TCGA-D9-A6E9	301	0	65	Metastatic
TCGA-FS-A4F8	5318	1	134	Metastatic
TCGA-EE-A2MU	1620	0	408	Metastatic
TCGA-D3-A8GM	3259	1	386	Metastatic
TCGA-DA-A1HW	1096	1	24	Metastatic
TCGA-D3-A8GP	4638	0	137	Metastatic
TCGA-GN-A4U8	1487	0	68	Metastatic
TCGA-EB-A4OZ	620	0	507	Primary Tumor
TCGA-ER-A19J	196	1	385	Metastatic
TCGA-ER-A194	1354	1	396	Primary Tumor
TCGA-EE-A29L	79	1	27	Metastatic
TCGA-EE-A3J4	3869	1	78	Metastatic
TCGA-ER-A19L	4000	1	134	Metastatic
TCGA-ER-A197	424	1	201	Metastatic
TCGA-EE-A2GI	1482	0	45	Metastatic
TCGA-FS-A4FB	813	1	118	Metastatic
TCGA-D3-A3MR	3151	0	270	Metastatic
TCGA-FW-A3TU	1691	1	547	Metastatic
TCGA-EB-A1NK	1039	0	88	Primary Tumor
TCGA-W3-AA1O	122	1	322	Metastatic
TCGA-FS-A1ZB	1486	1	143	Metastatic
TCGA-ER-A3PL	1010	0	801	Metastatic
TCGA-EB-A3XD	1160	0	320	Primary Tumor
TCGA-ER-A19H	4634	1	82	Metastatic
TCGA-D9-A1JX	216	1	112	Metastatic
TCGA-D3-A1Q9	961	1	66	Metastatic
TCGA-D3-A8GL	2711	1	66	Metastatic
TCGA-EB-A550	264	1	298	Primary Tumor
TCGA-W3-AA1R	3379	1	82	Metastatic
TCGA-D3-A3C8	1409	0	1429	Metastatic
TCGA-EB-A82C	17	0	56	Primary Tumor
TCGA-Z2-AA3S	2950	0	113	Metastatic
TCGA-FR-A2OS	368	1	70	Primary Tumor
TCGA-EB-A6QY	382	0	189	Primary Tumor
TCGA-FR-A69P	478	0	50	Metastatic
TCGA-W3-AA1Q	2101	1	88	Metastatic
TCGA-EB-A4IS	774	0	255	Primary Tumor
TCGA-ER-A19W	4507	1	308	Metastatic
TCGA-FS-A1ZM	3080	0	609	Metastatic
TCGA-D3-A8GV	5101	1	28	Metastatic
TCGA-EE-A2MT	2166	0	76	Metastatic
TCGA-GF-A3OT	301	0	592	Metastatic
TCGA-D3-A1Q7	4053	0	218	Metastatic
TCGA-XV-AB01	403	0	114	Metastatic
TCGA-ER-A19A	2365	0	659	Metastatic
TCGA-ER-A2NC	1333	1	5029	Metastatic
TCGA-EE-A2GE	5286	0	394	Metastatic
TCGA-FS-A1ZH	996	1	574	Metastatic
TCGA-EE-A29R	440	0	93	Metastatic
TCGA-RP-A693	10	0	61	Metastatic
TCGA-EB-A6L9	1109	0	183	Metastatic
TCGA-ER-A42K	394	1	34	Metastatic
TCGA-BF-A9VF	440	0	92	Primary Tumor
TCGA-XV-AAZW	393	1	161	Primary Tumor
TCGA-EB-A44O	81	0	227	Primary Tumor
TCGA-WE-AA9Y	370	0	579	Metastatic
TCGA-EB-A3XE	180	0	271	Primary Tumor
TCGA-ER-A19K	469	1	316	Primary Tumor
TCGA-EB-A5UL	891	0	121	Metastatic
TCGA-EE-A2MQ	1315	1	156	Metastatic
TCGA-EB-A5SG	2076	0	106	Metastatic
TCGA-WE-A8JZ	731	0	454	Metastatic
TCGA-WE-A8ZR	274	1	79	Metastatic
TCGA-D3-A2JH	1280	0	112	Metastatic
TCGA-WE-A8K6	546	0	66	Metastatic
TCGA-EB-A5VU	321	1	89	Primary Tumor
TCGA-EE-A29M	1729	0	133	Metastatic
TCGA-FS-A1ZG	295	1	21	Metastatic
TCGA-ER-A2NH	1264	0	223	Metastatic
TCGA-EE-A2GL	2423	0	160	Metastatic
TCGA-D9-A3Z4	519	1	129	Primary Tumor
TCGA-EE-A3JI	4648	1	13	Metastatic
TCGA-FR-A7UA	1164	0	163	Metastatic
TCGA-FS-A1ZT	1617	0	63	Metastatic
TCGA-FS-A1ZE	1413	1	62	Metastatic
TCGA-BF-A1PZ	853	0	179	Primary Tumor
TCGA-EB-A44Q	422	0	1513	Metastatic
TCGA-WE-A8ZT	359	0	4	Metastatic
TCGA-D3-A3MU	1209	0	28	Metastatic
TCGA-D3-A2JC	2639	0	1095	Metastatic
TCGA-D3-A8GJ	7342	0	193	Metastatic
TCGA-ER-A198	1544	1	119	Metastatic
TCGA-FS-A4F4	2028	1	518	Metastatic
TCGA-DA-A1I2	5370	1	119	Metastatic
TCGA-RP-A694	21	0	99	Metastatic
TCGA-GN-A265	2948	0	1430	Metastatic
TCGA-GN-A4U7	317	1	80	Metastatic
TCGA-QB-A6FS	220	0	74	Metastatic
TCGA-EB-A44P	741	0	275	Primary Tumor
TCGA-DA-A1HV	2329	0	173	Metastatic
TCGA-FR-A8YC	1059	1	23	Metastatic
TCGA-EE-A2GJ	2270	1	83	Metastatic
TCGA-GN-A8LK	1524	1	92	Metastatic
TCGA-EE-A3AF	420	1	177	Metastatic
TCGA-DA-A95Y	430	1	23	Metastatic
TCGA-ER-A193	955	1	373	Metastatic
TCGA-EB-A24C	632	0	285	Primary Tumor
TCGA-EE-A3AH	4222	1	56	Metastatic
TCGA-EB-A5FP	454	1	180	Primary Tumor
TCGA-GN-A26C	821	1	1087	Primary Tumor
TCGA-BF-AAP1	409	0	207	Primary Tumor
TCGA-D3-A51N	688	0	216	Metastatic
TCGA-D3-A51F	1695	0	424	Metastatic
TCGA-EB-A4XL	777	0	224	Primary Tumor
TCGA-GN-A267	1960	1	136	Metastatic
TCGA-D3-A51H	1714	0	330	Metastatic
TCGA-D3-A3MV	1378	0	101	Metastatic
TCGA-BF-A3DM	601	0	85	Primary Tumor
TCGA-ER-A42L	4533	0	49	Metastatic
TCGA-EB-A3XC	650	0	260	Primary Tumor
TCGA-EE-A20B	4070	0	114	Metastatic
TCGA-DA-A95Z	396	0	20	Metastatic
TCGA-D3-A8GD	718	0	171	Metastatic
TCGA-ER-A19F	802	1	247	Metastatic
TCGA-WE-AAA3	651	0	287	Metastatic
TCGA-WE-A8ZO	2145	0	49	Metastatic
TCGA-ER-A19E	396	1	235	Metastatic
TCGA-EE-A2MN	1446	1	244	Metastatic
TCGA-ER-A196	1785	0	611	Primary Tumor
TCGA-D3-A2JL	5219	0	315	Metastatic
TCGA-FS-A4FD	2454	1	114	Metastatic
TCGA-BF-A1PU	387	0	761	Primary Tumor
TCGA-EE-A2A2	1814	0	121	Metastatic
TCGA-GN-A8LL	650	1	1774	Metastatic
TCGA-GN-A4U9	673	1	341	Metastatic
TCGA-D3-A5GS	553	0	421	Metastatic
TCGA-EE-A3AB	3733	0	296	Metastatic
TCGA-YG-AA3O	1154	1	48	Metastatic
TCGA-ER-A2ND	710	1	184	Metastatic
TCGA-EB-A299	378	0	163	Primary Tumor
TCGA-FS-A1Z7	237	1	674	Metastatic
TCGA-EE-A2GD	10346	1	366	Metastatic
TCGA-FS-A1Z4	854	1	417	Metastatic
TCGA-D3-A5GT	487	0	211	Primary Tumor
TCGA-FW-A3R5	1124	0	235	Metastatic
TCGA-W3-A824	6940	0	43	Metastatic
TCGA-WE-AAA0	1229	0	67	Metastatic
TCGA-EE-A29W	5932	0	341	Metastatic
TCGA-BF-A1Q0	831	0	302	Primary Tumor
TCGA-EE-A182	447	1	109	Metastatic
TCGA-FR-A8YD	1103	1	34	Metastatic
TCGA-FW-A3I3	531	0	31	Metastatic
TCGA-D3-A2JF	1888	0	379	Metastatic
TCGA-EB-A82B	390	0	102	Primary Tumor
TCGA-EE-A29G	2192	1	1313	Metastatic
TCGA-D3-A3MO	284	1	3	Metastatic
TCGA-FS-A1ZR	347	1	45	Metastatic
TCGA-D3-A2JB	5110	1	232	Metastatic
TCGA-DA-A1I7	2703	0	663	Metastatic
TCGA-EB-A57M	472	1	335	Primary Tumor
TCGA-ER-A3ES	7514	1	28	Metastatic
TCGA-FS-A1ZS	4526	0	826	Metastatic
TCGA-DA-A95W	1136	0	66	Metastatic
TCGA-EE-A2ML	6590	1	662	Metastatic
TCGA-EE-A2MF	8174	1	39	Metastatic
TCGA-EE-A17X	907	1	22	Metastatic
TCGA-FS-A1ZF	470	1	663	Metastatic
TCGA-EE-A2A6	2620	0	99	Metastatic
TCGA-FR-A3YN	2828	0	89	Metastatic
TCGA-EE-A2ME	3141	1	488	Metastatic
TCGA-EE-A2GC	2051	0	305	Metastatic
TCGA-WE-AAA4	760	0	273	Metastatic
TCGA-W3-AA1W	6666	0	198	Metastatic
TCGA-EE-A29N	566	1	360	Metastatic
TCGA-EE-A3J7	1949	0	51	Metastatic
TCGA-FS-A1ZU	808	1	26	Metastatic
TCGA-EB-A5VV	214	0	353	Metastatic
TCGA-HR-A2OG	7	0	506	Metastatic
TCGA-EB-A24D	645	0	225	Primary Tumor
TCGA-ER-A42H	426	1	282	Primary Tumor
TCGA-GF-A2C7	21	0	335	Primary Tumor
TCGA-D3-A3CB	5065	0	45	Metastatic
TCGA-WE-A8ZN	1794	0	258	Metastatic
TCGA-FS-A1ZK	728	1	58	Metastatic
TCGA-EE-A183	818	1	42	Metastatic
TCGA-DA-A1I1	6768	0	286	Metastatic
TCGA-EE-A2MG	3139	1	388	Metastatic
TCGA-BF-A1PV	14	0	57	Primary Tumor
TCGA-3N-A9WD	395	1	36	Metastatic
TCGA-EB-A6QZ	352	1	84	Primary Tumor
TCGA-D3-A51J	4414	0	164	Metastatic
TCGA-ER-A19M	1857	1	415	Metastatic
TCGA-EE-A3J5	1124	1	79	Metastatic
TCGA-GF-A769	1070	1	31	Primary Tumor
TCGA-ER-A3ET	2829	1	367	Metastatic
TCGA-EE-A2GO	3857	0	35	Metastatic
TCGA-ER-A19Q	1548	1	126	Metastatic
TCGA-WE-A8K1	1492	0	523	Metastatic
TCGA-FS-A1ZP	2273	1	68	Metastatic
TCGA-EE-A2GK	1665	0	360	Metastatic
TCGA-FS-A1YW	6598	1	61	Metastatic
TCGA-W3-A825	1917	1	274	Metastatic
TCGA-D3-A3CC	2644	0	223	Metastatic
TCGA-EB-A3HV	39	0	1278	Primary Tumor
TCGA-W3-A828	3683	1	481	Metastatic
TCGA-EE-A2GS	2470	1	56	Metastatic
TCGA-EE-A3J3	5237	1	157	Metastatic
TCGA-D3-A5GN	4129	0	280	Metastatic
TCGA-EE-A29E	1940	0	17	Metastatic
TCGA-ER-A19P	4930	1	500	Metastatic
TCGA-D3-A1QB	2912	0	395	Metastatic
TCGA-EE-A2GN	3106	1	152	Metastatic
TCGA-EE-A2MP	7563	0	137	Metastatic
TCGA-XV-A9W2	417	0	144	Primary Tumor
TCGA-EB-A4OY	977	0	14	Primary Tumor
TCGA-D9-A3Z3	678	0	170	Metastatic
TCGA-GN-A4U4	1197	0	16	Metastatic
TCGA-EE-A17Y	828	1	254	Metastatic
TCGA-EE-A3AA	3781	0	246	Metastatic
TCGA-EE-A17Z	263	1	70	Metastatic
TCGA-W3-AA21	3195	1	62	Metastatic
TCGA-EE-A29S	1864	1	946	Metastatic
TCGA-FS-A4F5	874	1	58	Metastatic
TCGA-EB-A430	-2	0	46	Primary Tumor
TCGA-D3-A3CF	746	1	284	Metastatic
TCGA-EE-A2M6	3932	0	25	Metastatic
TCGA-DA-A95V	2193	0	63	Metastatic
TCGA-YG-AA3N	306	0	215	Primary Tumor
TCGA-FS-A1YY	6953	1	700	Metastatic
TCGA-EE-A2A0	1424	1	1159	Metastatic
TCGA-EE-A3AG	1265	1	211	Metastatic
TCGA-D3-A1Q4	3408	0	336	Metastatic
TCGA-YD-A89C	210	0	6	Metastatic
TCGA-D3-A3CE	1832	1	153	Metastatic
TCGA-ER-A19D	383	1	471	Metastatic
TCGA-ER-A19G	9188	0	92	Metastatic
TCGA-FR-A7U9	571	0	174	Metastatic
TCGA-EE-A2A1	3527	0	293	Metastatic
TCGA-DA-A1I4	1093	1	236	Metastatic
TCGA-3N-A9WC	2022	0	108	Metastatic
TCGA-Z2-AA3V	486	0	182	Metastatic
TCGA-D3-A1Q5	3424	1	251	Metastatic
TCGA-DA-A1IA	2005	1	17	Metastatic
TCGA-FR-A7U8	847	0	43	Metastatic
TCGA-DA-A1HY	4407	0	2917	Metastatic
TCGA-EE-A2GH	6699	0	749	Metastatic
TCGA-BF-A3DL	769	0	14	Primary Tumor
TCGA-EE-A29D	425	1	47	Metastatic
TCGA-DA-A3F3	319	1	41	Metastatic
TCGA-D3-A2JK	368	1	84	Metastatic
TCGA-LH-A9QB	11217	0	108	Metastatic
TCGA-D3-A8GS	3564	1	43	Metastatic
TCGA-GN-A268	1910	1	77	Metastatic
TCGA-D3-A5GL	3826	0	1733	Metastatic
TCGA-EE-A2GR	1301	1	107	Metastatic
TCGA-YG-AA3P	439	0	18	Metastatic
TCGA-EE-A184	2073	1	91	Metastatic
TCGA-BF-AAP2	405	0	122	Primary Tumor
TCGA-GN-A266	308	1	1328	Metastatic
TCGA-FS-A1ZW	1505	0	111	Metastatic
TCGA-EB-A551	590	0	301	Primary Tumor
TCGA-EE-A2M8	601	1	1066	Metastatic
TCGA-EE-A2MM	5107	1	70	Metastatic
TCGA-D9-A4Z5	218	0	29	Primary Tumor
TCGA-FR-A3R1	685	0	122	Primary Tumor
TCGA-XV-AAZV	412	0	156	Primary Tumor
TCGA-ER-A19C	1487	1	605	Metastatic
TCGA-BF-AAP7	318	0	168	Primary Tumor
TCGA-EE-A180	2889	1	14	Metastatic
TCGA-EB-A3Y6	126	0	505	Primary Tumor
TCGA-W3-AA1V	1280	1	55	Metastatic
TCGA-EE-A2MR	4088	0	317	Metastatic
TCGA-BF-A5ER	327	0	57	Primary Tumor
TCGA-EB-A3XB	796	0	201	Primary Tumor
TCGA-EE-A2GM	2296	0	90	Metastatic
TCGA-GN-A4U3	3708	0	9	Metastatic
TCGA-D3-A1Q3	507	1	203	Metastatic
TCGA-EE-A2A5	1195	1	162	Metastatic
TCGA-EE-A3JD	832	1	316	Metastatic
TCGA-FS-A1ZD	1628	1	1775	Metastatic
TCGA-D3-A2J6	1321	1	477	Metastatic
TCGA-FS-A1ZC	10870	1	74	Metastatic
TCGA-BF-AAP4	335	0	212	Primary Tumor
TCGA-IH-A3EA	524	0	19	Primary Tumor
TCGA-D3-A51E	5318	0	165	Metastatic
TCGA-GN-A4U5	1156	0	430	Primary Tumor
TCGA-D3-A3C7	1429	0	90	Metastatic
TCGA-EE-A3AD	875	1	40	Metastatic
TCGA-ER-A2NE	613	1	3	Metastatic
TCGA-D3-A2JN	2022	1	603	Metastatic
TCGA-FS-A1ZQ	4062	1	18	Metastatic
TCGA-WE-A8ZY	1506	1	40	Metastatic
TCGA-D9-A6EC	2359	0	206	Metastatic
TCGA-ER-A3EV	1429	1	102	Metastatic
TCGA-ER-A1A1	3196	0	79	Metastatic
TCGA-D3-A2J9	723	1	283	Metastatic
TCGA-FS-A1ZZ	822	1	82	Metastatic
TCGA-XV-A9W5	392	0	279	Primary Tumor
TCGA-DA-A3F5	6873	1	494	Metastatic
TCGA-EE-A29H	1966	0	144	Metastatic
TCGA-DA-A1I0	620	1	8	Metastatic
TCGA-EE-A3J8	1044	1	6	Metastatic
TCGA-EB-A5SH	1643	0	42	Metastatic
TCGA-D3-A2J8	1992	1	184	Metastatic
TCGA-EE-A2MD	1438	1	236	Metastatic
TCGA-FS-A1ZJ	1441	1	46	Metastatic
TCGA-EE-A29B	2588	1	23	Metastatic
TCGA-D9-A148	4609	0	193	Metastatic
TCGA-EE-A185	151	1	2	Metastatic
TCGA-EE-A3JB	6138	0	515	Metastatic
TCGA-BF-AAOU	476	0	90	Primary Tumor
TCGA-OD-A75X	9061	1	50	Metastatic
TCGA-EE-A3JE	1562	0	549	Metastatic
TCGA-EB-A44R	315	1	74	Metastatic
TCGA-FS-A1Z0	6164	1	126	Metastatic
TCGA-BF-A5EP	335	0	148	Primary Tumor
TCGA-D9-A6EA	766	0	45	Metastatic
TCGA-DA-A3F8	1319	0	53	Metastatic
TCGA-EE-A29P	1716	0	231	Metastatic
TCGA-DA-A95X	2249	0	177	Metastatic
TCGA-FS-A1ZN	730	1	53	Primary Tumor
TCGA-D3-A8GR	3943	1	113	Metastatic
TCGA-EB-A3XF	278	0	130	Primary Tumor
TCGA-D3-A2JP	1812	0	99	Metastatic
TCGA-EB-A51B	931	0	466	Primary Tumor
TCGA-EB-A4P0	326	1	61	Primary Tumor
TCGA-BF-A5EQ	323	0	636	Primary Tumor
TCGA-EB-A42Y	721	1	201	Primary Tumor
TCGA-EE-A29C	2402	1	588	Metastatic
TCGA-EB-A97M	414	0	209	Primary Tumor
TCGA-EE-A20C	4601	1	26	Metastatic
TCGA-FW-A3TV	411	0	228	Metastatic
TCGA-D3-A2JG	3453	1	808	Metastatic
TCGA-D9-A4Z3	505	0	114	Primary Tumor
TCGA-D3-A8GE	804	0	3688	Metastatic
TCGA-DA-A1I5	4107	0	469	Metastatic
TCGA-EE-A20I	412	1	150	Metastatic
TCGA-RP-A690	6	0	71	Metastatic
TCGA-D9-A4Z6	561	1	187	Metastatic
TCGA-XV-AAZY	405	0	81	Primary Tumor
TCGA-EB-A3Y7	326	1	34	Primary Tumor
TCGA-FR-A8YE	3176	0	229	Metastatic
TCGA-EE-A3AC	1948	0	120	Metastatic
TCGA-D3-A8GC	2421	1	565	Metastatic
TCGA-D3-A8GN	4897	0	50	Metastatic
TCGA-ER-A19T	270	1	157	Primary Tumor
TCGA-FS-A1ZY	824	1	113	Metastatic
TCGA-D3-A3BZ	3976	0	341	Metastatic
TCGA-FS-A4F0	2367	0	7	Metastatic
TCGA-BF-A5ES	490	0	198	Primary Tumor
TCGA-GN-A262	4255	0	0	Metastatic
TCGA-EE-A3JA	1618	1	147	Metastatic
TCGA-EB-A85J	360	0	12	Primary Tumor
TCGA-DA-A3F2	1032	1	35	Metastatic
TCGA-EB-A431	568	0	103	Primary Tumor
TCGA-D3-A1Q1	504	1	12	Metastatic
TCGA-EE-A29X	545	1	73	Metastatic
TCGA-ER-A199	279	1	89	Metastatic
TCGA-BF-A3DJ	464	0	12	Primary Tumor
TCGA-EE-A3AE	1658	0	464	Metastatic
TCGA-D3-A2J7	3136	1	920	Metastatic
TCGA-EE-A29Q	2030	1	145	Metastatic

## Sheet: LAML-NRAS
ID	days_to_last_follow_up	vital_status	hsa-mir-708 expression	sample_type
TARGET-15-SJMPAL042787	60	1	6	Primary Blood Derived Cancer - Bone Marrow
TCGA-AB-2816	245	1	18	Primary Blood Derived Cancer - Peripheral Blood
TCGA-AB-2892	943	0	42	Primary Blood Derived Cancer - Peripheral Blood
TARGET-20-PARUNX	2364	0	252	Recurrent Blood Derived Cancer - Bone Marrow
TARGET-20-PARWXU	2806	0	32	Primary Blood Derived Cancer - Bone Marrow
TARGET-20-PARUNX	2364	0	2	Primary Blood Derived Cancer - Bone Marrow
TCGA-AB-2952	31	1	13	Primary Blood Derived Cancer - Peripheral Blood
TCGA-AB-2838	365	1	19	Primary Blood Derived Cancer - Peripheral Blood
TCGA-AB-2808	2861	0	44	Primary Blood Derived Cancer - Peripheral Blood
TCGA-AB-2839	486	1	2	Primary Blood Derived Cancer - Peripheral Blood
TCGA-AB-2870	153	1	10	Primary Blood Derived Cancer - Peripheral Blood
TCGA-AB-2923	31	1	37	Primary Blood Derived Cancer - Peripheral Blood

## Sheet: LAML-ALL
ID	days_to_last_follow_up	vital_status	hsa-mir-708 expression	sample_type
TCGA-AB-2919	61	0	20	Primary Blood Derived Cancer - Peripheral Blood
TCGA-AB-2872	638	0	7	Primary Blood Derived Cancer - Peripheral Blood
TCGA-AB-2909	30	0	1	Primary Blood Derived Cancer - Peripheral Blood
TCGA-AB-2926	457	1	57	Primary Blood Derived Cancer - Peripheral Blood
TCGA-AB-2866	153	1	5	Primary Blood Derived Cancer - Peripheral Blood
TCGA-AB-2856	150	1	10	Primary Blood Derived Cancer - Peripheral Blood
TCGA-AB-2916	882	0	6	Primary Blood Derived Cancer - Peripheral Blood
TCGA-AB-2857	306	1	122	Primary Blood Derived Cancer - Peripheral Blood
TCGA-AB-2843	215	1	15	Primary Blood Derived Cancer - Peripheral Blood
TCGA-AB-2896	214	1	12	Primary Blood Derived Cancer - Peripheral Blood
TCGA-AB-2914	792	0	14	Primary Blood Derived Cancer - Peripheral Blood
TCGA-AB-2955	489	1	2	Primary Blood Derived Cancer - Peripheral Blood
TCGA-AB-2853	89	1	3	Primary Blood Derived Cancer - Peripheral Blood
TCGA-AB-2849	2220	0	10	Primary Blood Derived Cancer - Peripheral Blood
TCGA-AB-2863	31	1	7	Primary Blood Derived Cancer - Peripheral Blood
TCGA-AB-2858	577	1	1	Primary Blood Derived Cancer - Peripheral Blood
TCGA-AB-2950	306	0	18	Primary Blood Derived Cancer - Peripheral Blood
TCGA-AB-2884	731	1	11	Primary Blood Derived Cancer - Peripheral Blood
TCGA-AB-2904	517	1	23	Primary Blood Derived Cancer - Peripheral Blood
TCGA-AB-2813	31	1	21	Primary Blood Derived Cancer - Peripheral Blood
TCGA-AB-2819	2496	0	12	Primary Blood Derived Cancer - Peripheral Blood
TCGA-AB-2816	245	1	18	Primary Blood Derived Cancer - Peripheral Blood
TCGA-AB-2848	455	1	23	Primary Blood Derived Cancer - Peripheral Blood
TCGA-AB-2836	518	1	16	Primary Blood Derived Cancer - Peripheral Blood
TCGA-AB-2860	427	1	21	Primary Blood Derived Cancer - Peripheral Blood
TCGA-AB-2879	245	0	2	Primary Blood Derived Cancer - Peripheral Blood
TCGA-AB-2828	2284	0	12	Primary Blood Derived Cancer - Peripheral Blood
TCGA-AB-2892	943	0	42	Primary Blood Derived Cancer - Peripheral Blood
TCGA-AB-2815	822	1	46	Primary Blood Derived Cancer - Peripheral Blood
TCGA-AB-2895	153	1	7	Primary Blood Derived Cancer - Peripheral Blood
TCGA-AB-2871	153	0	11	Primary Blood Derived Cancer - Peripheral Blood
TCGA-AB-2874	396	0	11	Primary Blood Derived Cancer - Peripheral Blood
TCGA-AB-2844	122	1	20	Primary Blood Derived Cancer - Peripheral Blood
TCGA-AB-2886	181	0	2	Primary Blood Derived Cancer - Peripheral Blood
TCGA-AB-2936	59	0	0	Primary Blood Derived Cancer - Peripheral Blood
TCGA-AB-2937	215	1	1	Primary Blood Derived Cancer - Peripheral Blood
TCGA-AB-2855	212	1	4	Primary Blood Derived Cancer - Peripheral Blood
TCGA-AB-2865	61	1	2	Primary Blood Derived Cancer - Peripheral Blood
TCGA-AB-2881	393	0	6	Primary Blood Derived Cancer - Peripheral Blood
TCGA-AB-2898	393	0	76	Primary Blood Derived Cancer - Peripheral Blood
TCGA-AB-2826	731	1	119	Primary Blood Derived Cancer - Peripheral Blood
TCGA-AB-2885	214	1	0	Primary Blood Derived Cancer - Peripheral Blood
TCGA-AB-2834	245	1	36	Primary Blood Derived Cancer - Peripheral Blood
TCGA-AB-2882	365	1	251	Primary Blood Derived Cancer - Peripheral Blood
TCGA-AB-2810	31	1	1	Primary Blood Derived Cancer - Peripheral Blood
TCGA-AB-2811	243	1	69	Primary Blood Derived Cancer - Peripheral Blood
TCGA-AB-2835	1673	0	16	Primary Blood Derived Cancer - Peripheral Blood
TCGA-AB-2854	366	1	39	Primary Blood Derived Cancer - Peripheral Blood
TCGA-AB-2833	456	1	3	Primary Blood Derived Cancer - Peripheral Blood
TCGA-AB-2934	28	0	17	Primary Blood Derived Cancer - Peripheral Blood
TCGA-AB-2957	609	0	33	Primary Blood Derived Cancer - Peripheral Blood
TCGA-AB-2959	489	1	7	Primary Blood Derived Cancer - Peripheral Blood
TCGA-AB-2846	1402	1	29	Primary Blood Derived Cancer - Peripheral Blood
TCGA-AB-2947	31	0	22	Primary Blood Derived Cancer - Peripheral Blood
TCGA-AB-2952	31	1	13	Primary Blood Derived Cancer - Peripheral Blood
TCGA-AB-2875	212	0	1	Primary Blood Derived Cancer - Peripheral Blood
TCGA-AB-2873	273	0	48	Primary Blood Derived Cancer - Peripheral Blood
TCGA-AB-2894	181	1	1	Primary Blood Derived Cancer - Peripheral Blood
TCGA-AB-2821	822	1	34	Primary Blood Derived Cancer - Peripheral Blood
TCGA-AB-2825	212	1	80	Primary Blood Derived Cancer - Peripheral Blood
TCGA-AB-2847	608	1	18	Primary Blood Derived Cancer - Peripheral Blood
TCGA-AB-2924	90	0	3	Primary Blood Derived Cancer - Peripheral Blood
TCGA-AB-2956	183	1	3	Primary Blood Derived Cancer - Peripheral Blood
TCGA-AB-2925	243	1	16	Primary Blood Derived Cancer - Peripheral Blood
TCGA-AB-2824	30	1	47	Primary Blood Derived Cancer - Peripheral Blood
TCGA-AB-2900	184	1	2	Primary Blood Derived Cancer - Peripheral Blood
TCGA-AB-2935	61	1	122	Primary Blood Derived Cancer - Peripheral Blood
TCGA-AB-2869	243	0	9	Primary Blood Derived Cancer - Peripheral Blood
TCGA-AB-2806	945	1	1	Primary Blood Derived Cancer - Peripheral Blood
TCGA-AB-2899	671	1	56	Primary Blood Derived Cancer - Peripheral Blood
TCGA-AB-2883	730	0	15	Primary Blood Derived Cancer - Peripheral Blood
TCGA-AB-2838	365	1	19	Primary Blood Derived Cancer - Peripheral Blood
TCGA-AB-2897	243	0	5	Primary Blood Derived Cancer - Peripheral Blood
TCGA-AB-2948	580	1	43	Primary Blood Derived Cancer - Peripheral Blood
TCGA-AB-2814	792	1	1	Primary Blood Derived Cancer - Peripheral Blood
TCGA-AB-2859	304	1	8	Primary Blood Derived Cancer - Peripheral Blood
TCGA-AB-2920	366	1	7	Primary Blood Derived Cancer - Peripheral Blood
TCGA-AB-2911	1186	0	73	Primary Blood Derived Cancer - Peripheral Blood
TCGA-AB-2917	1216	0	1	Primary Blood Derived Cancer - Peripheral Blood
TCGA-AB-2877	638	0	4	Primary Blood Derived Cancer - Peripheral Blood
TCGA-AB-2845	304	1	12	Primary Blood Derived Cancer - Peripheral Blood
TCGA-AB-2802	365	1	16	Primary Blood Derived Cancer - Peripheral Blood
TCGA-AB-2830	275	1	8	Primary Blood Derived Cancer - Peripheral Blood
TCGA-AB-2954	1492	0	0	Primary Blood Derived Cancer - Peripheral Blood
TCGA-AB-2942	641	0	2	Primary Blood Derived Cancer - Peripheral Blood
TCGA-AB-2949	699	0	7	Primary Blood Derived Cancer - Peripheral Blood
TCGA-AB-2851	242	1	44	Primary Blood Derived Cancer - Peripheral Blood
TCGA-AB-2888	334	0	5	Primary Blood Derived Cancer - Peripheral Blood
TCGA-AB-2945	243	1	17	Primary Blood Derived Cancer - Peripheral Blood
TCGA-AB-2817	273	1	12	Primary Blood Derived Cancer - Peripheral Blood
TCGA-AB-2938	304	1	279	Primary Blood Derived Cancer - Peripheral Blood
TCGA-AB-2912	274	1	57	Primary Blood Derived Cancer - Peripheral Blood
TCGA-AB-2908	31	1	87	Primary Blood Derived Cancer - Peripheral Blood
TCGA-AB-2822	973	1	1	Primary Blood Derived Cancer - Peripheral Blood
TCGA-AB-2889	304	0	28	Primary Blood Derived Cancer - Peripheral Blood
TCGA-AB-2840	28	1	28	Primary Blood Derived Cancer - Peripheral Blood
TCGA-AB-2868	151	1	4	Primary Blood Derived Cancer - Peripheral Blood
TCGA-AB-2867	184	1	1	Primary Blood Derived Cancer - Peripheral Blood
TCGA-AB-2939	455	0	56	Primary Blood Derived Cancer - Peripheral Blood
TCGA-AB-2933	122	1	9	Primary Blood Derived Cancer - Peripheral Blood
TCGA-AB-2808	2861	0	44	Primary Blood Derived Cancer - Peripheral Blood
TCGA-AB-2812	366	1	0	Primary Blood Derived Cancer - Peripheral Blood
TCGA-AB-2839	486	1	2	Primary Blood Derived Cancer - Peripheral Blood
TCGA-AB-2893	212	1	9	Primary Blood Derived Cancer - Peripheral Blood
TCGA-AB-2841	1401	1	0	Primary Blood Derived Cancer - Peripheral Blood
TCGA-AB-2913	1216	0	5	Primary Blood Derived Cancer - Peripheral Blood
TCGA-AB-2803	792	1	10	Primary Blood Derived Cancer - Peripheral Blood
TCGA-AB-2927	90	1	41	Primary Blood Derived Cancer - Peripheral Blood
TCGA-AB-2929	123	1	1	Primary Blood Derived Cancer - Peripheral Blood
TCGA-AB-2862	1430	0	9	Primary Blood Derived Cancer - Peripheral Blood
TCGA-AB-2805	577	1	2	Primary Blood Derived Cancer - Peripheral Blood
TCGA-AB-2901	59	0	9	Primary Blood Derived Cancer - Peripheral Blood
TCGA-AB-2876	1219	0	15	Primary Blood Derived Cancer - Peripheral Blood
TCGA-AB-2870	153	1	10	Primary Blood Derived Cancer - Peripheral Blood
TCGA-AB-2923	31	1	37	Primary Blood Derived Cancer - Peripheral Blood
TCGA-AB-2818	303	1	21	Primary Blood Derived Cancer - Peripheral Blood
TCGA-AB-2807	181	1	76	Primary Blood Derived Cancer - Peripheral Blood

## Sheet: LUAD-NRAS
ID	days_to_last_follow_up	vital_status	hsa-mir-708 expression	sample_type
TCGA-35-4123	182	0	238	Primary Tumor
TCGA-NC-A5HI	1743	0	2798	Primary Tumor
TCGA-NC-A5HT	804	0	7106	Primary Tumor
TCGA-77-A5G6	678	1	371	Primary Tumor
TCGA-63-A5MH	2026	0	476	Primary Tumor
TCGA-LA-A446	401	0	1323	Primary Tumor
TCGA-38-4632	1357	1	247	Primary Tumor
TCGA-69-7979	408	0	846	Primary Tumor
TCGA-L3-A4E7	392	0	2207	Primary Tumor
TCGA-86-8073	740	0	996	Primary Tumor

## Sheet: LUAD-ALL
ID	days_to_last_follow_up	vital_status	hsa-mir-708 expression	sample_type
TCGA-55-6978	176	1	2423	Primary Tumor
TCGA-78-7148	626	1	145	Primary Tumor
TCGA-38-4628	1492	1	667	Primary Tumor
TCGA-62-8394	139	1	646	Primary Tumor
TCGA-MP-A4SY	1501	1	900	Primary Tumor
TCGA-38-4626	3674	0	58	Primary Tumor
TCGA-78-7540	1197	1	103	Primary Tumor
TCGA-55-7727	119	0	310	Primary Tumor
TCGA-97-8175	551	0	326	Primary Tumor
TCGA-44-3919	1026	1	482	Primary Tumor
TCGA-50-5045	2174	1	970	Primary Tumor
TCGA-78-7158	179	1	130	Primary Tumor
TCGA-4B-A93V	300	1	1836	Primary Tumor
TCGA-49-6745	522	0	203	Primary Tumor
TCGA-55-7576	670	0	339	Primary Tumor
TCGA-55-7907	343	1	325	Primary Tumor
TCGA-95-8039	830	0	375	Primary Tumor
TCGA-49-AAR0	4765	0	330	Primary Tumor
TCGA-86-A4JF	737	1	213	Primary Tumor
TCGA-75-5125	2027	1	476	Primary Tumor
TCGA-55-6968	1293	1	1059	Primary Tumor
TCGA-78-7161	291	1	1921	Primary Tumor
TCGA-64-1680	1126	0	145	Primary Tumor
TCGA-44-6147	845	0	222	Primary Tumor
TCGA-50-6591	119	1	708	Primary Tumor
TCGA-99-8032	44	0	920	Primary Tumor
TCGA-69-7761	186	0	148	Primary Tumor
TCGA-05-4382	607	0	431	Primary Tumor
TCGA-MN-A4N5	84	0	282	Primary Tumor
TCGA-55-7995	889	0	103	Primary Tumor
TCGA-44-7669	574	1	432	Primary Tumor
TCGA-78-7537	1622	1	637	Primary Tumor
TCGA-44-2666	97	1	86	Primary Tumor
TCGA-67-3773	427	0	75	Primary Tumor
TCGA-91-6836	417	0	122	Primary Tumor
TCGA-69-7973	230	0	590	Primary Tumor
TCGA-78-8648	1209	1	782	Primary Tumor
TCGA-38-A44F	133	0	365	Primary Tumor
TCGA-86-8054	1148	0	536	Primary Tumor
TCGA-44-A47F	337	0	759	Primary Tumor
TCGA-55-8299	469	1	731	Primary Tumor
TCGA-73-A9RS	340	1	235	Primary Tumor
TCGA-73-4676	281	1	393	Primary Tumor
TCGA-55-7816	468	1	247	Primary Tumor
TCGA-55-7913	561	1	203	Primary Tumor
TCGA-55-8204	515	0	1509	Primary Tumor
TCGA-86-7955	1072	0	162	Primary Tumor
TCGA-L9-A743	664	0	652	Primary Tumor
TCGA-86-A4P8	805	0	70	Primary Tumor
TCGA-50-6593	336	1	469	Primary Tumor
TCGA-55-8085	904	0	362	Primary Tumor
TCGA-55-7994	603	0	151	Primary Tumor
TCGA-05-4405	610	0	315	Primary Tumor
TCGA-62-8399	2696	0	210	Primary Tumor
TCGA-50-6595	189	1	348	Primary Tumor
TCGA-MN-A4N4	1175	0	1164	Primary Tumor
TCGA-62-A472	910	0	198	Primary Tumor
TCGA-49-4501	1421	1	258	Primary Tumor
TCGA-93-A4JN	718	0	241	Primary Tumor
TCGA-91-6840	372	0	498	Primary Tumor
TCGA-97-7552	1932	0	99	Primary Tumor
TCGA-62-A46U	2067	0	351	Primary Tumor
TCGA-78-7539	791	0	114	Primary Tumor
TCGA-73-4659	711	1	299	Primary Tumor
TCGA-44-6774	658	0	1208	Primary Tumor
TCGA-49-AAR3	1893	0	1397	Primary Tumor
TCGA-69-8453	813	0	102	Primary Tumor
TCGA-78-7542	321	1	63	Primary Tumor
TCGA-50-5072	250	1	271	Primary Tumor
TCGA-64-5779	864	0	2361	Primary Tumor
TCGA-55-6972	1632	1	245	Primary Tumor
TCGA-78-7220	807	1	248	Primary Tumor
TCGA-55-A48Y	630	0	478	Primary Tumor
TCGA-05-5715	62	0	563	Primary Tumor
TCGA-55-1595	1479	0	265	Primary Tumor
TCGA-05-4249	1523	0	103	Primary Tumor
TCGA-05-4427	791	0	219	Primary Tumor
TCGA-67-3772	573	0	301	Primary Tumor
TCGA-L9-A443	193	1	637	Primary Tumor
TCGA-53-7813	424	0	986	Primary Tumor
TCGA-49-AARE	1229	1	516	Primary Tumor
TCGA-44-6778	1864	0	57	Primary Tumor
TCGA-MP-A4TH	741	0	926	Primary Tumor
TCGA-97-A4M1	601	0	240	Primary Tumor
TCGA-69-7765	165	0	190	Primary Tumor
TCGA-L4-A4E5	578	0	405	Primary Tumor
TCGA-05-4396	303	1	200	Primary Tumor
TCGA-44-2661	1159	0	160	Primary Tumor
TCGA-05-5420	457	0	367	Primary Tumor
TCGA-64-5781	1559	0	1327	Primary Tumor
TCGA-44-A4SS	415	0	855	Primary Tumor
TCGA-55-6981	1379	1	1423	Primary Tumor
TCGA-86-7711	1046	1	187	Primary Tumor
TCGA-44-A47B	287	0	1900	Primary Tumor
TCGA-55-A4DF	440	1	651	Primary Tumor
TCGA-38-4630	1073	1	827	Primary Tumor
TCGA-50-8457	1125	0	505	Primary Tumor
TCGA-55-8615	446	0	1890	Primary Tumor
TCGA-55-8505	440	0	651	Primary Tumor
TCGA-49-4514	1700	0	769	Primary Tumor
TCGA-55-6982	995	1	4362	Primary Tumor
TCGA-NJ-A4YF	2161	0	851	Primary Tumor
TCGA-49-AARN	1135	1	890	Primary Tumor
TCGA-35-4122	225	0	687	Primary Tumor
TCGA-86-8076	993	0	684	Primary Tumor
TCGA-49-AARR	4992	0	292	Primary Tumor
TCGA-55-8091	600	0	590	Primary Tumor
TCGA-67-6217	422	0	678	Primary Tumor
TCGA-97-A4M3	540	0	2465	Primary Tumor
TCGA-38-6178	448	0	599	Primary Tumor
TCGA-97-A4M6	568	0	864	Primary Tumor
TCGA-L9-A7SV	565	0	238	Primary Tumor
TCGA-NJ-A55R	603	0	513	Primary Tumor
TCGA-55-8207	977	0	203	Primary Tumor
TCGA-05-4397	731	1	81	Primary Tumor
TCGA-93-7347	683	0	905	Primary Tumor
TCGA-55-6980	2109	0	1558	Primary Tumor
TCGA-78-7143	4961	1	213	Primary Tumor
TCGA-MP-A4TC	74	1	1446	Primary Tumor
TCGA-MP-A4T2	1136	1	200	Primary Tumor
TCGA-55-1592	701	1	154	Primary Tumor
TCGA-78-7535	949	1	544	Primary Tumor
TCGA-69-8253	426	0	1760	Primary Tumor
TCGA-55-7570	824	0	318	Primary Tumor
TCGA-44-6777	987	1	502	Primary Tumor
TCGA-91-6829	1258	1	531	Primary Tumor
TCGA-MP-A4T6	1790	1	163	Primary Tumor
TCGA-69-7978	134	0	677	Primary Tumor
TCGA-75-7027	3059	0	1241	Primary Tumor
TCGA-05-4422	365	0	38	Primary Tumor
TCGA-MP-A4T7	167	1	151	Primary Tumor
TCGA-35-4123	182	0	238	Primary Tumor
TCGA-55-7573	487	0	504	Primary Tumor
TCGA-49-4494	1081	1	287	Primary Tumor
TCGA-86-8075	694	1	1477	Primary Tumor
TCGA-05-5428	670	0	663	Primary Tumor
TCGA-44-A479	486	0	422	Primary Tumor
TCGA-53-7624	1043	1	163	Primary Tumor
TCGA-62-A46Y	414	1	16	Primary Tumor
TCGA-44-8117	385	0	566	Primary Tumor
TCGA-86-7714	625	1	363	Primary Tumor
TCGA-55-8506	11	0	712	Primary Tumor
TCGA-78-7166	258	1	431	Primary Tumor
TCGA-97-8176	468	1	164	Primary Tumor
TCGA-55-8511	552	0	1057	Primary Tumor
TCGA-55-8090	598	1	268	Primary Tumor
TCGA-MP-A4SW	1778	1	385	Primary Tumor
TCGA-75-6214	1115	1	1241	Primary Tumor
TCGA-55-A490	99	1	295	Primary Tumor
TCGA-62-A46S	1653	1	258	Primary Tumor
TCGA-38-4631	354	1	666	Primary Tumor
TCGA-50-5932	1235	1	281	Primary Tumor
TCGA-50-5930	282	1	450	Primary Tumor
TCGA-97-7547	1965	0	119	Primary Tumor
TCGA-50-8459	1119	0	1071	Primary Tumor
TCGA-73-4675	922	1	305	Primary Tumor
TCGA-35-5375	264	0	1677	Primary Tumor
TCGA-86-8279	949	0	884	Primary Tumor
TCGA-67-4679	448	0	59	Primary Tumor
TCGA-44-A4SU	409	1	471	Primary Tumor
TCGA-95-8494	84	0	516	Primary Tumor
TCGA-95-7947	477	0	245	Primary Tumor
TCGA-MP-A4T8	161	1	465	Primary Tumor
TCGA-95-7039	1272	0	489	Primary Tumor
TCGA-NJ-A4YQ	1432	0	529	Primary Tumor
TCGA-50-8460	829	0	285	Primary Tumor
TCGA-MP-A4TF	336	1	189	Primary Tumor
TCGA-91-7771	492	0	211	Primary Tumor
TCGA-55-6987	2137	0	563	Primary Tumor
TCGA-95-7562	87	1	1393	Primary Tumor
TCGA-49-4507	268	1	253	Primary Tumor
TCGA-55-6984	760	1	588	Primary Tumor
TCGA-55-7914	187	1	138	Primary Tumor
TCGA-44-6775	705	0	1939	Primary Tumor
TCGA-O1-A52J	1798	1	258	Primary Tumor
TCGA-62-A46R	1725	1	218	Primary Tumor
TCGA-49-6767	677	0	410	Primary Tumor
TCGA-55-A491	626	0	391	Primary Tumor
TCGA-78-7160	697	1	69	Primary Tumor
TCGA-83-5908	824	0	1261	Primary Tumor
TCGA-38-4627	1147	1	225	Primary Tumor
TCGA-91-6849	35	0	1814	Primary Tumor
TCGA-55-8619	416	0	306	Primary Tumor
TCGA-86-8359	444	1	515	Primary Tumor
TCGA-L9-A50W	442	1	330	Primary Tumor
TCGA-95-7043	503	1	558	Primary Tumor
TCGA-78-7167	2681	1	264	Primary Tumor
TCGA-99-8028	1118	0	456	Primary Tumor
TCGA-62-A46P	594	1	911	Primary Tumor
TCGA-55-5899	930	0	475	Primary Tumor
TCGA-49-6743	1621	0	135	Primary Tumor
TCGA-44-7662	218	0	700	Primary Tumor
TCGA-78-7156	976	1	45	Primary Tumor
TCGA-44-2662	1280	0	108	Primary Tumor
TCGA-55-7903	567	0	72	Primary Tumor
TCGA-55-8206	888	0	426	Primary Tumor
TCGA-78-7153	3635	0	235	Primary Tumor
TCGA-78-7150	666	1	407	Primary Tumor
TCGA-71-8520	210	1	1216	Primary Tumor
TCGA-55-A4DG	608	0	166	Primary Tumor
TCGA-86-8074	24	0	1791	Primary Tumor
TCGA-64-1677	628	1	104	Primary Tumor
TCGA-62-8398	444	1	279	Primary Tumor
TCGA-50-5946	1617	0	38	Recurrent Tumor
TCGA-49-4488	869	1	1083	Primary Tumor
TCGA-55-7284	243	1	325	Primary Tumor
TCGA-78-8662	3361	1	513	Primary Tumor
TCGA-50-5931	434	1	2348	Primary Tumor
TCGA-62-A470	1194	1	152	Primary Tumor
TCGA-49-6761	354	0	1064	Primary Tumor
TCGA-93-7348	531	0	551	Primary Tumor
TCGA-95-7944	377	0	520	Primary Tumor
TCGA-69-8254	409	0	300	Primary Tumor
TCGA-55-8205	599	0	363	Primary Tumor
TCGA-NJ-A4YP	50	0	758	Primary Tumor
TCGA-55-8514	520	0	1354	Primary Tumor
TCGA-L9-A5IP	58	1	201	Primary Tumor
TCGA-05-4389	1369	0	108	Primary Tumor
TCGA-99-AA5R	658	0	191	Primary Tumor
TCGA-97-8552	626	0	609	Primary Tumor
TCGA-49-4512	905	1	971	Primary Tumor
TCGA-93-A4JP	578	0	82	Primary Tumor
TCGA-MP-A4TI	429	1	962	Primary Tumor
TCGA-44-2657	1351	0	181	Primary Tumor
TCGA-05-4432	761	0	1810	Primary Tumor
TCGA-55-7726	652	0	941	Primary Tumor
TCGA-75-6212	1516	1	183	Primary Tumor
TCGA-97-8171	568	0	150	Primary Tumor
TCGA-97-7553	1870	0	72	Primary Tumor
TCGA-05-4384	426	0	500	Primary Tumor
TCGA-44-6144	723	0	734	Primary Tumor
TCGA-86-8674	806	0	1206	Primary Tumor
TCGA-97-A4M5	634	0	266	Primary Tumor
TCGA-78-7155	1171	1	15	Primary Tumor
TCGA-55-7283	609	0	77	Primary Tumor
TCGA-50-5935	653	1	788	Primary Tumor
TCGA-NJ-A7XG	617	0	754	Primary Tumor
TCGA-44-7672	719	0	488	Primary Tumor
TCGA-44-7667	1097	0	144	Primary Tumor
TCGA-55-6971	1400	0	1990	Primary Tumor
TCGA-91-6835	79	0	319	Primary Tumor
TCGA-64-1679	2488	0	475	Primary Tumor
TCGA-05-5425	882	0	212	Primary Tumor
TCGA-69-7764	414	0	51	Primary Tumor
TCGA-44-7670	882	0	184	Primary Tumor
TCGA-05-4418	274	1	133	Primary Tumor
TCGA-93-8067	186	0	111	Primary Tumor
TCGA-MP-A4TA	950	1	1146	Primary Tumor
TCGA-NJ-A4YI	4	1	958	Primary Tumor
TCGA-86-7713	1157	0	433	Primary Tumor
TCGA-44-6776	2616	0	140	Primary Tumor
TCGA-44-6146	728	0	558	Primary Tumor
TCGA-64-5774	2676	0	381	Primary Tumor
TCGA-55-A48X	689	0	259	Primary Tumor
TCGA-55-8097	476	0	119	Primary Tumor
TCGA-86-8358	653	0	599	Primary Tumor
TCGA-97-8179	435	0	632	Primary Tumor
TCGA-86-7953	997	0	583	Primary Tumor
TCGA-91-6828	323	0	424	Primary Tumor
TCGA-91-6831	310	0	859	Primary Tumor
TCGA-53-A4EZ	1071	0	308	Primary Tumor
TCGA-50-5066	1442	0	46	Recurrent Tumor
TCGA-80-5608	2832	0	5773	Primary Tumor
TCGA-35-3615	14	0	277	Primary Tumor
TCGA-49-AARO	3759	0	1032	Primary Tumor
TCGA-MP-A4T4	2617	1	757	Primary Tumor
TCGA-73-4662	2515	0	271	Primary Tumor
TCGA-86-7954	605	0	385	Primary Tumor
TCGA-NJ-A55O	13	0	198	Primary Tumor
TCGA-MN-A4N1	827	0	592	Primary Tumor
TCGA-55-8087	462	0	567	Primary Tumor
TCGA-49-AAQV	677	1	578	Primary Tumor
TCGA-44-6148	704	0	578	Primary Tumor
TCGA-99-7458	747	0	238	Primary Tumor
TCGA-50-5933	2393	1	685	Primary Tumor
TCGA-86-8669	938	0	677	Primary Tumor
TCGA-55-6985	1233	0	678	Primary Tumor
TCGA-J2-A4AD	550	1	908	Primary Tumor
TCGA-97-7546	1285	0	184	Primary Tumor
TCGA-44-3396	1130	0	167	Primary Tumor
TCGA-78-7536	244	1	233	Primary Tumor
TCGA-78-7149	3940	0	83	Primary Tumor
TCGA-50-5936	257	1	539	Primary Tumor
TCGA-95-A4VN	553	0	364	Primary Tumor
TCGA-44-6146	728	0	318	Primary Tumor
TCGA-49-AAR4	879	1	830	Primary Tumor
TCGA-55-6642	2449	0	238	Primary Tumor
TCGA-J2-8194	724	0	335	Primary Tumor
TCGA-49-AAR9	260	1	189	Primary Tumor
TCGA-44-8120	260	0	512	Primary Tumor
TCGA-55-1594	1178	0	41	Primary Tumor
TCGA-50-5051	478	1	252	Primary Tumor
TCGA-44-2656	1429	0	162	Primary Tumor
TCGA-55-7281	872	0	1037	Primary Tumor
TCGA-78-7154	593	1	307	Primary Tumor
TCGA-55-6986	3261	0	773	Primary Tumor
TCGA-38-4625	2973	0	65	Primary Tumor
TCGA-55-7725	442	0	117	Primary Tumor
TCGA-49-4506	999	1	73	Primary Tumor
TCGA-44-7661	557	1	265	Primary Tumor
TCGA-44-5643	1013	0	823	Primary Tumor
TCGA-44-6145	595	0	229	Primary Tumor
TCGA-99-8033	656	1	1009	Primary Tumor
TCGA-55-8620	375	1	357	Primary Tumor
TCGA-55-7910	1040	0	414	Primary Tumor
TCGA-97-7554	775	0	208	Primary Tumor
TCGA-95-7567	568	0	376	Primary Tumor
TCGA-50-5941	1474	0	458	Primary Tumor
TCGA-44-6775	705	0	388	Primary Tumor
TCGA-38-4632	1357	1	247	Primary Tumor
TCGA-86-8673	862	0	960	Primary Tumor
TCGA-69-7760	202	0	245	Primary Tumor
TCGA-49-4510	896	1	672	Primary Tumor
TCGA-55-A494	481	0	48	Primary Tumor
TCGA-55-6969	1239	0	2861	Primary Tumor
TCGA-44-6146	728	0	328	Primary Tumor
TCGA-MP-A4TJ	339	1	1141	Primary Tumor
TCGA-J2-A4AE	1079	0	125	Primary Tumor
TCGA-55-8614	536	0	894	Primary Tumor
TCGA-69-7979	408	0	846	Primary Tumor
TCGA-05-5429	275	1	1869	Primary Tumor
TCGA-86-8671	839	0	822	Primary Tumor
TCGA-91-8496	505	0	307	Primary Tumor
TCGA-86-A4D0	116	1	498	Primary Tumor
TCGA-55-8507	418	0	2143	Primary Tumor
TCGA-78-7163	7248	0	84	Primary Tumor
TCGA-69-8255	129	0	82	Primary Tumor
TCGA-86-A4P7	415	0	112	Primary Tumor
TCGA-80-5611	2595	0	229	Primary Tumor
TCGA-62-8395	1216	0	1356	Primary Tumor
TCGA-50-6673	22	1	2539	Primary Tumor
TCGA-05-4417	455	0	617	Primary Tumor
TCGA-50-6597	1268	1	120	Primary Tumor
TCGA-55-7227	952	1	268	Primary Tumor
TCGA-75-5146	2368	0	1174	Primary Tumor
TCGA-55-6970	464	1	364	Primary Tumor
TCGA-97-7937	564	0	891	Primary Tumor
TCGA-91-6830	60	0	419	Primary Tumor
TCGA-49-AAR2	2224	0	1556	Primary Tumor
TCGA-73-4658	1600	1	1345	Primary Tumor
TCGA-MP-A4TE	896	1	154	Primary Tumor
TCGA-91-A4BC	44	0	945	Primary Tumor
TCGA-69-7980	411	0	621	Primary Tumor
TCGA-05-4430	761	0	273	Primary Tumor
TCGA-05-4402	244	1	377	Primary Tumor
TCGA-86-6562	376	1	968	Primary Tumor
TCGA-71-6725	256	0	314	Primary Tumor
TCGA-49-6744	1683	0	458	Primary Tumor
TCGA-86-6851	179	0	473	Primary Tumor
TCGA-44-6147	845	0	337	Primary Tumor
TCGA-69-7974	184	0	346	Primary Tumor
TCGA-78-8655	2360	0	552	Primary Tumor
TCGA-62-A46O	1454	1	70	Primary Tumor
TCGA-05-5423	151	0	624	Primary Tumor
TCGA-55-A48Z	651	0	921	Primary Tumor
TCGA-67-6215	174	0	399	Primary Tumor
TCGA-62-A471	1246	0	70	Primary Tumor
TCGA-78-7162	3169	1	28	Primary Tumor
TCGA-55-8089	702	1	595	Primary Tumor
TCGA-44-8119	285	0	1037	Primary Tumor
TCGA-55-1596	2065	0	25	Primary Tumor
TCGA-55-A492	596	0	192	Primary Tumor
TCGA-05-4403	578	0	322	Primary Tumor
TCGA-MP-A4TK	582	1	1580	Primary Tumor
TCGA-50-7109	308	1	1215	Primary Tumor
TCGA-MP-A4SV	2620	1	369	Primary Tumor
TCGA-55-8616	48	0	1004	Primary Tumor
TCGA-55-8092	154	1	645	Primary Tumor
TCGA-55-7815	773	0	341	Primary Tumor
TCGA-62-8402	1498	1	568	Primary Tumor
TCGA-05-4420	912	0	128	Primary Tumor
TCGA-55-8302	478	0	905	Primary Tumor
TCGA-97-7941	484	0	1291	Primary Tumor
TCGA-MP-A4T9	1265	1	460	Primary Tumor
TCGA-97-8547	657	0	1296	Primary Tumor
TCGA-44-5645	852	0	229	Primary Tumor
TCGA-49-6742	488	1	131	Primary Tumor
TCGA-44-A47G	351	0	739	Primary Tumor
TCGA-44-3918	1036	0	311	Primary Tumor
TCGA-64-1681	1167	1	228	Primary Tumor
TCGA-S2-AA1A	513	0	373	Primary Tumor
TCGA-78-7145	826	1	132	Primary Tumor
TCGA-55-7574	995	1	321	Primary Tumor
TCGA-50-5942	1847	0	222	Primary Tumor
TCGA-78-8660	321	1	506	Primary Tumor
TCGA-50-5044	624	1	346	Primary Tumor
TCGA-49-4490	385	1	771	Primary Tumor
TCGA-05-4434	457	1	278	Primary Tumor
TCGA-93-A4JO	33	1	301	Primary Tumor
TCGA-50-5049	3094	0	1203	Primary Tumor
TCGA-50-5068	1499	1	1562	Primary Tumor
TCGA-67-6216	141	0	475	Primary Tumor
TCGA-55-8301	534	0	988	Primary Tumor
TCGA-44-A47A	466	0	94	Primary Tumor
TCGA-49-AARQ	6732	0	519	Primary Tumor
TCGA-91-6847	842	0	861	Primary Tumor
TCGA-69-A59K	591	0	138	Primary Tumor
TCGA-55-8512	607	1	851	Primary Tumor
TCGA-55-8513	791	0	230	Primary Tumor
TCGA-55-8621	515	0	645	Primary Tumor
TCGA-75-6206	2590	0	913	Primary Tumor
TCGA-55-6543	435	0	315	Primary Tumor
TCGA-93-A4JQ	526	0	568	Primary Tumor
TCGA-44-5644	863	0	1630	Primary Tumor
TCGA-78-7633	1528	1	139	Primary Tumor
TCGA-62-A46V	2199	0	1072	Primary Tumor
TCGA-97-A4M0	652	0	139	Primary Tumor
TCGA-86-8672	19	1	1421	Primary Tumor
TCGA-91-8497	434	1	455	Primary Tumor
TCGA-55-8208	674	0	829	Primary Tumor
TCGA-64-1678	1189	0	192	Primary Tumor
TCGA-50-6594	370	1	599	Primary Tumor
TCGA-44-7659	691	0	171	Primary Tumor
TCGA-55-6979	237	1	838	Primary Tumor
TCGA-97-A4LX	614	0	369	Primary Tumor
TCGA-55-7724	705	0	425	Primary Tumor
TCGA-05-4424	913	0	91	Primary Tumor
TCGA-38-4629	864	1	452	Primary Tumor
TCGA-49-4505	428	1	204	Primary Tumor
TCGA-55-7911	537	0	81	Primary Tumor
TCGA-55-7728	704	0	421	Primary Tumor
TCGA-95-A4VP	605	0	2445	Primary Tumor
TCGA-97-A4M2	624	0	83	Primary Tumor
TCGA-64-1676	1728	0	388	Primary Tumor
TCGA-62-8397	1289	0	855	Primary Tumor
TCGA-97-8177	499	0	800	Primary Tumor
TCGA-97-A4M7	629	0	613	Primary Tumor
TCGA-49-4487	855	1	384	Primary Tumor
TCGA-05-4426	791	0	124	Primary Tumor
TCGA-J2-8192	739	0	1077	Primary Tumor
TCGA-L4-A4E6	435	0	78	Primary Tumor
TCGA-05-4433	730	0	47	Primary Tumor
TCGA-44-7660	592	0	520	Primary Tumor
TCGA-75-5147	1333	0	826	Primary Tumor
TCGA-55-A57B	546	0	505	Primary Tumor
TCGA-64-5775	62	1	1450	Primary Tumor
TCGA-55-6712	171	1	654	Primary Tumor
TCGA-05-4425	669	0	1754	Primary Tumor
TCGA-69-7763	690	0	346	Primary Tumor
TCGA-86-7701	947	0	1983	Primary Tumor
TCGA-86-8055	124	1	1316	Primary Tumor
TCGA-86-8668	423	0	659	Primary Tumor
TCGA-50-6590	1288	1	225	Primary Tumor
TCGA-91-A4BD	603	0	129	Primary Tumor
TCGA-55-A493	28	0	635	Primary Tumor
TCGA-75-7025	3305	0	1056	Primary Tumor
TCGA-L9-A444	307	0	464	Primary Tumor
TCGA-05-4415	91	1	17	Primary Tumor
TCGA-44-3398	1163	0	572	Primary Tumor
TCGA-44-6147	845	0	509	Primary Tumor
TCGA-55-8203	547	0	1410	Primary Tumor
TCGA-97-8172	545	0	308	Primary Tumor
TCGA-49-4486	2318	1	58	Primary Tumor
TCGA-05-4250	121	1	276	Primary Tumor
TCGA-50-6592	777	1	675	Primary Tumor
TCGA-L9-A8F4	476	0	873	Primary Tumor
TCGA-NJ-A55A	15	0	203	Primary Tumor
TCGA-67-3774	385	0	346	Primary Tumor
TCGA-97-7938	18	1	73	Primary Tumor
TCGA-86-A456	896	0	182	Primary Tumor
TCGA-38-7271	800	1	116	Primary Tumor
TCGA-50-5944	1750	0	173	Primary Tumor
TCGA-44-2655	1324	0	125	Primary Tumor
TCGA-44-2665	1301	0	527	Primary Tumor
TCGA-67-3770	610	0	149	Primary Tumor
TCGA-50-5066	1442	0	1347	Primary Tumor
TCGA-MP-A5C7	2248	0	974	Primary Tumor
TCGA-86-8280	701	0	631	Primary Tumor
TCGA-64-5815	866	0	1004	Primary Tumor
TCGA-95-A4VK	651	0	282	Primary Tumor
TCGA-55-8096	719	1	1631	Primary Tumor
TCGA-05-4398	1431	0	242	Primary Tumor
TCGA-99-8025	1060	0	1580	Primary Tumor
TCGA-78-8640	7062	0	298	Primary Tumor
TCGA-73-7499	1531	1	1589	Primary Tumor
TCGA-55-8094	541	0	48	Primary Tumor
TCGA-50-5946	1617	0	4151	Primary Tumor
TCGA-44-6775	705	0	954	Primary Tumor
TCGA-73-7498	1189	0	1214	Primary Tumor
TCGA-91-8499	36	0	3616	Primary Tumor
TCGA-86-8585	353	0	869	Primary Tumor
TCGA-97-8174	164	1	2082	Primary Tumor
TCGA-67-3771	610	0	325	Primary Tumor
TCGA-86-8278	944	0	1602	Primary Tumor
TCGA-50-5055	1830	1	671	Primary Tumor
TCGA-44-4112	808	1	343	Primary Tumor
TCGA-78-7146	173	1	98	Primary Tumor
TCGA-44-6779	500	1	256	Primary Tumor
TCGA-55-8508	617	0	532	Primary Tumor
TCGA-44-2668	761	1	188	Primary Tumor
TCGA-J2-A4AG	988	0	795	Primary Tumor
TCGA-95-7948	476	0	593	Primary Tumor
TCGA-MP-A4TD	307	1	1021	Primary Tumor
TCGA-78-7147	586	1	195	Primary Tumor
TCGA-NJ-A4YG	2261	0	691	Primary Tumor
TCGA-05-4390	1126	0	2298	Primary Tumor
TCGA-64-5778	1305	0	600	Primary Tumor
TCGA-44-7671	889	0	386	Primary Tumor
TCGA-86-8056	139	0	216	Primary Tumor
TCGA-50-5939	460	1	339	Primary Tumor
TCGA-91-6848	224	0	990	Primary Tumor
TCGA-53-7626	929	1	126	Primary Tumor
TCGA-78-7152	1215	1	230	Primary Tumor
TCGA-55-6983	2823	0	2221	Primary Tumor
TCGA-86-8073	740	0	996	Primary Tumor
TCGA-44-2659	1367	0	317	Primary Tumor
TCGA-78-7159	1974	0	496	Primary Tumor
TCGA-55-8510	539	0	576	Primary Tumor
